# Supplementary material for: A Structured Narrative Literature Review of the Broader Value of Adult Immunisation Programmes
Source: Vaccines (Basel). 2024 Jul 29;12(8):852. doi: 10.3390/vaccines12080852 (PMC11359156; doi:10.3390/vaccines12080852)
Supplement: Supplementary file 1 [file vaccines-12-00852-s001.zip]

Archive with 1 entries (1 files):
- vaccines-3062173-supplementary.pdf
